# Supplementary material for: Administrative Data in Cardiovascular Research—A Comparison of Polish National Health Fund and CRAFT Registry Data
Source: Int J Environ Res Public Health. 2022 Sep 22;19(19):11964. doi: 10.3390/ijerph191911964 (PMC9565600; doi:10.3390/ijerph191911964)
Supplement: Supplementary file 1 [file ijerph-19-11964-s001.zip]

Archive with 1 entries (1 files):
- ijerph-1860356-supplementary.pdf
